# Supplementary material for: From Liking to Following: The Role of Food Preferences, Taste Perception, and Lifestyle Factors in Adherence to the Mediterranean Diet Among Young Individuals
Source: Nutrients. 2025 Feb 6;17(3):600. doi: 10.3390/nu17030600 (PMC11820210; doi:10.3390/nu17030600)
Supplement: Supplementary file 1 [file nutrients-17-00600-s001.zip]

Archive with 1 entries (1 files):
- nutrients-3443697-supplementary.pdf
